# Supplementary material for: Molecular basis for the activation of the bitter taste receptor TAS2R14 by Ritonavir
Source: PLoS One. 2025 Sep 19;20(9):e0332704. doi: 10.1371/journal.pone.0332704 (PMC12448334; doi:10.1371/journal.pone.0332704)
Supplement: S1 Raw data — (XLSX) [file pone.0332704.s002.xlsx]

## Sheet: T2R14_mutations-_uppersite_raw
	Aristolochic acid [30 μM]									Ritonavir [100 μM]									Flufenamic acid [30 μM]									Oleuropein aglycon [100 μM]
Mock				24.05	31.11	27.18	46.2	35.72	33.78	41.37	31.69		24.74	23.59	20.57	27.51	15.55	21.53				11.89	6.43	5.11	9.16	9.89	6.45				20.59	20.21	20.59	24.8	4.8	40.26
T2R14				409.14	360.83	342.81	404.32	445.86	432.76	205.48	204.04	222.48	118.41	133.72	150.89	225.3		239.23				287.22	270.25	355.36	335.57	351.23	353.16				64.48	121.23	102.22	129.14	185.84	209.71
L61A				258.08	279.33	287.51	255.71	352.65	328.32	289.11	302.83	289.94	106.84	120.98	136.69	97.91	81.35	159.53				244.02	236.43	250.11	222.32	201.83	236.22				43.95	52.39	51.84	112	115.2	110.57
L62A	201.6	201.87	199.53	240.14	206.6	212.57				137.94	140.45	174.68	117.48	152.2	180.41				138.34	152.62	176.88	181.2	210.89	193.54				57.81	64.93	66.7	49.35	52.96	62.02
S65A				424.02	442.59	368.77	427.5	526.83	423.49	254.62	233.31	258.79	191.13	227.63	209.58	179.18	241.71	214.65				336.31	333.05	324.96	226.16	375.37	284.83				133.4	125.88	170.63	185.31	213.08	229.67
M81A	305.31	286.69	252.98	306.2	337.92	373.28				286.87	251.08	311.88	276.05	299.32	305.2				305.31	286.69	252.98	306.2	337.92	373.28				124.91	150.59	152.15	158.07	189.03	189.22
F82A				380.81	366.28	366.39	294.41	418.64	318.76	287.82	258.44	267.28	190.85	194.92	239.4	134.11	188.11	210.98				303.32	312.33	311.29	202.34	328.17	310.35				160.18	171.96	182.33	182.43	208.59	227.58
L85A	453.28	569.33	474.04	272.43	247.95	235.02	265.55	319.01	212.82	291.81	249.05	250.04	114.65	104.88	117.6	78.48	106.61	116.79	349.78	355.89	170.44	178.9	221.38	224.43	182.71	218.31	208.11	145.74	134.22	157.03	38.16	50.35	65.46	67.2	83.35	84.93
T86A	229.49	253.8	243.85	332.38	293.27	294.28				161.81	198.42	286.03	203.27	201.79	260.8				220.1	166.35	187.61	237.62	264.93	285.48				93.2	112.2	108.88	87.13	86.22	116.86
I88A				432.91	413.29	403.96	510.94	511.48	458.1	227.38	224.38	254.03	216.98	259.69	245.58	223.07	228.27	187.14				358	317.47	365.49	349.85	326.94	407.07				129.04	154.43	160.31	139.39	180.13	229.46
W89A	394.28	345.43	277.22	161.34	183.31	144.68	206.53	145.87	118.84	223.2	235.23	216.63	132.22	118.74	126.75	40.71	63.32	61.48	247.77	255.25	268.79	114.37	143.23	139.4	120.07	125.2	115.59	30.52	45.84	39.25	-6.87	-4.06	0.14	2.74	7.58	10.69
I92A				444.06	455.14	441.84	402.86	524.7	375.99	261.54	327.52	326.2	158.33	176.8	185.25	204.74	154.51	170.4				332.82	339.06	362.54	213.86	335.15	318.94				189.22	182.18	191.63	253.72	268.1	301.55
N93A	415.41	460.75	399.12	342.55	303.28	309.08	214.96	258.28	232.42	37.72	37.15	30.74	-4.17	2.05	16.13	-21.06	0.84	1.37	251.34	253.68	269.93	166.18	136.51	144.82	123.38	134.11	137.17	99.47	94.22	95.54	40.7	58.31	62.02	58.45	61.17	58.64
I179A				84.62	100.25	83.1	180.3	202.22	178.53	149.15	146	165.85	57.72	68.16	67.08	116.63	112.06					63.88	61.88	67.91	145.96	116.31	141.73				31.01	40.41	39.48	63.97	55.44	73.38
V180A	511.87	489.84	438.76	355.58	285.21	274.08	432.32	375.1	342.96	422.64	425.86	418.36	267.79	170.44	179.11	158.81	188.73	240.83	393.44	434.07	408.55	219.51	242.32	240.43	277.75	264.3	323.99	72.34	98.83	84.58	41.49	25.71	34.91	64.37	72.65	70.26
F186A	374.89	404.38	447.15	306.98	259.09	200.22	290.13	249.46	238.39	410.53	439.23	444.85	223.83	206.16	218.99	162.86	202.3	230.84	370.14	347.6	330.27	178.66	176.98	195.91	208.12	210.9	197.55	179.71	188.8	214.06	71.2	75.73	67.76	118.88	121.86	135.27
I187A	458.72	503.59	458.31	412.85	345.84	299.42	422.74	321.47	297.18	360.02	354.4	302.05	228.23	199.41	186.12	145.52	170.25	208.44	369.62	406.4	375.41	277.55	252.25	252.24	257.39	277.33	288.87	80.81	61.51	107.16	23.29	18.75	25.29	50.16	53.22	64.71
S244A	450.35	441.12	522.35	283.21	372.63	258.1	333.93	379.89	298.69	206.46	234.55	248.4	165.83	148.04	160.37	180.17	175.7	171.38	383.56	361.47	376.7	273.94	247.67	246.21	256.13	268.49	273.96	157.32	160.17	169.84	95.68	120.89	141.86	141.84	166.33	155.26
F247A	161.55	212.97	217.08	124.52	120.86	125.45	192.55	191.93	127.88	482.53	478.61	497.04	347.66	341.73	349.55	249.95	303.23	260.83	263.84	270.32	271.1	165.88	169.42	185.31	124.61	157.17	121.32	36.28	47.99	37.87	-1.7	10.01	9.01	20.61	22.36	39.05
S250A	402.25	527.38	457.83	333.87	410.67	296.64	334.27	397.26	273.6	390.13	363.67	351.48	266.56	244.53	296.32	240.26	240.74	159.64	393.66	382.23	378.15	275.83	288.2	314.21	239.22	255.16	256.36	196.77	209.74	153.86	120.26	156.27	148.7	121.07	126.51	176.68
V251A	353.57	396.14	351.13	355.17	332.84	231.05	338.54	306.9	229.74	152.29	159.8	154.55	130.4	138.5	110.04	120.04	148.14	131.54	274.59	304.01	285.35	213.03	246.96	223.04	211.26	201.77	191.74	123.11	125.96	135.16	95.06	110.86	126.64	101.54	112.95	142.57
I262A	18.52	36.44	36.08	7.06	9.82	4.16	12.45	21.04	5.53	32.29	24.86	20.65	0.43	2.14	-2.19	3.09	4.45	4.31	12.79	6.19	7.46	-8.16	-10.28	-6.45	-1.28	-1.38	-7.08	27.21	27.2	30.78	4.24	0.65	2.78	11.28	19.74	29.94
S265A				367.81	423.38	407.2	350.89	503.18	431.72	285.7	285.73	248.11	199.66	209.28	216.3	207.03	265.75	265.94				312.07	332.41	296.91	285.52	301.13	331.5				136.35	157.71	63.8	165.29	165.64	234.22
Q266A	475.35	553.78	457.31	343.24	393.17	349.16	356.28	419.21	350.6	309.58	276.53	277.32	228.1	229.12	236.65	141.76	188.37	189.05	381.59	393.45	388.7	313.39	312.06	303.57	269.59	208.41	219	42.76	55.12	42.54	12.71	20.79	29.23	39.34	36.29	49.92
M268A				86.22	69.57	60.6	97.25	130.26	102.91	45.05	46.42	42.36	33.04	26.14	18.98	26.98	18.76	23.08				28.78	39.58	31.07	36.24	37.81	23.67				11.8	15.58	19.62	18.24	42.9	33.7
M270A	320.8	349.34	282.06	227.22	229.25	187.59	307.34	260.02	186.64	193.39	198.73	152.76	107.18	109.91	117.67	83.38	89.3	99.04	234.36	241.38	250.61	140.26	146.26	176.79	141.85	150.77	148.79	86.99	88.63	100.93	46.84	67.38	65.9	54.45	52.26	77.86

## Sheet: T2R14_mutations_lowersite_raw
	Aristolochic acid [30 μM]									Ritonavir [100 μM]									Flufenamic acid [30 μM]									Oleuropein aglycon [100 μM]
Mock				24.05	31.11	27.18	46.2	35.72	33.78	41.37	31.69		24.74	23.59	20.57	27.51	15.55	21.53				11.89	6.43	5.11	9.16	9.89	6.45				20.59	20.21	20.59	24.8	4.8	40.26
T2R14				409.14	360.83	342.81	404.32	445.86	432.76	205.48	204.04	222.48	118.41	133.72	150.89	225.3		239.23				287.22	270.25	355.36	335.57	351.23	353.16				64.48	121.23	102.22	129.14	185.84	209.71
V97A	610.91	638.75	513.37	453.86	436.97	343.61	428.54	363.6	242.35	19.43	25.39	22.46	-7.12	-5.31	-7.25	-5.97	-12.52	5.11	491.74	501.15	491.62	285.08	306.72	310.6	297.34	308.66	305.42	103.63	100.96	111.91	52.65	50.2	46.7	58.4	66.75	66
Y107A				18.69	22.41	25.07	11.38	43.86	31.44	30.25	25.49	30.1	24.36	26.05	17.83	34.11	30.23	23.56				56.12	45.31	48.8	51.05	49.66	64.04				23.74	21.52	22.05	51.84	45.16	73.61
F191A	296.24	395.39	277.76	238.52	258.64	206.14	270.81	217.07	166.9	253.39	261.57	253.71	184.69	198.88	185.28	92.05	128.27	126.72	214	212.52	235.66	161.06	183.36	185.61	127.23	150.97	132.35	170.25	178.89	207.85	123.79	127.34	160.04	103.5	139.2	144.87
F198A	352.29	336.18	324.51	245.86	298.19	199.48	295.18	207.22	187.63	50.55	49.94	71.99	-0.53	3.6	1.81	3.37	10.03	8.24	269.82	262.71	301.88	171.91	156.09	166.03	140.36	162.37	158.64	89.12	108.68	125.64	49.31	64.08	68.13	51.76	56.57	79.83
L201A				271.38	286.43	254.1	356.32	297.86	333.21	159.12	155.41	139.84	53.97	58.97	54.83	132.36	125.42					133.51	124.72	153.04	167.11	223.7	179.74				45.97	35.05	46.77	41.26	101.36	167.53
I202A	419.44	479.76	397.36	318.5	322.52	235.83	302.03	310.06	273.95	118.24	121.87	156.91	92.85	74.46	103.37	47.69	44.8	78.32	341.2	318.83	333.32	197.13	219.35	220.17	234.3	204.96	214.26	207.21	200.12	210.83	105.12	106.8	180.46	112.19	115.35	177.17
M205A				279.91	321.09	260.95	266.87	315.07	314.11	153.21	163.46	184.07	67.86	71.8	100.45	73.62	131.8	108.98				153.57	170.56	143.66	155.28	160.93	165.61				74.79	67.98	31.99	81.14	37.28	105.55
W206A	376.1	454.73	372.87	197.22	257.3	150.13	256.76	188.26	78.71	247.72	212.64	215.2	65.68	93.11	72.31	59.12	92.87	99.67	292.95	277	300.4	158.59	153.8	129.07	149.87	142.78	140.81	115.11	135.6	102.91	22.7	20.97	53.84	62.46	54.54	75.26
V230A	401.32	490.51	401.23	303.02	363.71	245.4	386.74	356.28	258.35	162.53	207.38	198.04	121.18	142.73	155.1	110.18	121.37	149.52	398.42	416.85	411.28	243.3	275.8	282.17	316.04	268	340.39	160.81	137.31	182.58	106.46	94.22	132.34	135.34	130.83	151.5
V233A				321.08	236.33	234.41	297.85	357.12	262.18	22.33	12.29	16.87	19.07	12.91	11.17	12.23	14.59	11.1				230.69	197.72	203.22	212.55	251.92	278.22				102.54	96.29	65.23	231.18	233.49	203.32
F236A				254.41	244.75	253.33	277.86	327.4	268.15	71.9	83	85.22	35.46	33	39.82	52.8	47.94	54.79				265.02	253.96	247.95	269.62	311.43	329.44				44.5	38.54	54.85	103.47	106.51	48.52
Y240A	129.8	133.9	122.56	81.2	74.81	65.51	90.32	134.25	68.22	17.29	6.5	6.71	-14.11	-8.91	-14.92	-5.25	-6.96	-6.55	35.42	35.05	34.32	-2.1	-1.1	-3.6	22.52	18.26	17.91	46.84	47.39	55.09	15.66	20.27	26.64	29.64	36.02	43.2
Y272A	471.29	486.17	405.28	420.24	391.38	332.05	435.88	414.25	372.13	187.85	197.57	167.39	166.26	186.74	183.64	116.84	174.01	182.77	372.32	382.06	394.07	299.1	296.05	319.73	283.24	317.37	335.52	189.83	179.28	221.51	147.73	193.39	198.84	194.4	195.92	199.38
H276A	19.85	39.3	27.07	0.58	5.14	5.17	13.19	14.7	11.53	93.3	95.28	83.09	46.62	24.52	53.36	48.82	61.13	58.96	3.56	6.23	2.83	-16.22	-8.86	-15.59	-4.36	-6.52	-10.02	143.73	133.37	128.19	71.95	50.37	66.58	88.84	87.3	109.71
L282A				480.57	459.51	435.45	515.31	532.46	482.08	314.81	295.94	292.75	154.3	188.08	159.88	254.62	255.78	255.44				322.37	348.09	324.62	370.79	351.54	372.45				109.36	86.47	75.55	26.49	168.76	226.39
